# Supplementary material for: Achievable Rate Estimation of IEEE 802.11ad Visual Big-Data Uplink Access in Cloud-Enabled Surveillance Applications
Source: PLoS One. 2016 Dec 20;11(12):e0167447. doi: 10.1371/journal.pone.0167447 (PMC5173383; doi:10.1371/journal.pone.0167447)
Supplement: S1 File — (ZIP) [file pone.0167447.s001.zip]

Archive with 34 entries (34 files):
- antenna_3d_mW-eps-converted-to.pdf
- snr.eps
- snr.m
- snr-eps-converted-to.pdf
- dense-near/main_bigdata_v1.m
- dense-near/near-layout-eps-converted-to.pdf
- dense-near/near-layout.eps
- dense-near/near-los-eps-converted-to.pdf
- dense-near/near-los.eps
- dense-near/near-los2-eps-converted-to.pdf
- dense-near/near-los2.eps
- dense-near/ss_60ghz_antenna_Gaussian_mainlobe.m
- dense-near/ss_60ghz_compute_angle.m
- dense-near/ss_60ghz_generation_AAP_network.m
- dense-near/ss_60ghz_generation_AP_network.m
- dense-near/ss_60ghz_interference_AP_to_AAP.m
- dense-near/ss_60ghz_loss_los.m
- dense-near/ss_60ghz_main_link.m
- dense-near/ss_60ghz_simulation_params.m
- fair/fair-layout-eps-converted-to.pdf
- fair/fair-layout.eps
- fair/fair-los-eps-converted-to.pdf
- fair/fair-los.eps
- fair/main_bigdata_v1.m
- fair/ss_60ghz_antenna_Gaussian_mainlobe.m
- fair/ss_60ghz_compute_angle.m
- fair/ss_60ghz_generation_AAP_network.m
- fair/ss_60ghz_generation_AP_network.m
- fair/ss_60ghz_interference_AP_to_AAP.m
- fair/ss_60ghz_loss_los.m
- fair/ss_60ghz_main_link.m
- fair/ss_60ghz_simulation_params.m
- antenna_3d_mW.eps
- antenna_3d_mW.m
