# Supplementary material for: Achievable Rate Estimation of IEEE 802.11ad Visual Big-Data Uplink Access in Cloud-Enabled Surveillance Applications
Source: PLoS One. 2016 Dec 20;11(12):e0167447. doi: 10.1371/journal.pone.0167447 (PMC5173383; doi:10.1371/journal.pone.0167447)
Supplement: S1 File — (ZIP) [file pone.0167447.s001.zip › snr.m]

clear all;
close all;
clc;

min_distance = 0;
max_distance = 1000;
step_distance = 0.1;
size = 1000;
distance = [min_distance:step_distance:max_distance]; % distance array (from 1 meter to max (i.e., "max_distance") meters)

L_LOS = zeros(length(distance),1);
P_LOS_dBm = zeros(length(distance),1);
P_LOS_mWatt = zeros(length(distance),1);
ShannonCapacity_LOS = zeros(length(distance),1);
MCS_LOS = zeros(length(distance),1);
MCS_distance = zeros(12,2);
WiGigRate_LOS = zeros(length(distance),1);
G_tx = 24;
G_rx = 0; %24.5;
P_tx = 19;
BW = 2160*1e6;
Loss_implementation = 10;
Loss_noise_figure = 5;
N_dBm = -174 + 10*log10(BW) + Loss_implementation + Loss_noise_figure;
N_mWatt = 10^(N_dBm/10);

for idx = 1:length(distance)
    L_LOS(idx, 1) = 68.0630 + 20 * log10(distance(1,idx)); %20*log10(4*pi*d0/lambda) + 10*n_LOS*log10(d(idx,1)/d0);
    P_LOS_dBm(idx, 1) = G_tx + P_tx - L_LOS(idx,1) + G_rx;
    P_LOS_mWatt(idx, 1) = 10^(P_LOS_dBm(idx, 1)/10);
    ShannonCapacity_LOS(idx, 1) = BW * log2(1 + P_LOS_mWatt(idx, 1)/N_mWatt);
    if P_LOS_dBm(idx, 1) < -78
        MCS_LOS(idx, 1) = -1;
        WiGigRate_LOS(idx, 1) = 0;
    elseif P_LOS_dBm(idx, 1) < -68
        MCS_LOS(idx, 1) = 0;
        WiGigRate_LOS(idx, 1) = 27.5*1e6;
        if MCS_distance(1,1) == 0
            MCS_distance(1,1) = distance(1,idx);
            MCS_distance(1,2) = ShannonCapacity_LOS(idx,1);
        end
    elseif P_LOS_dBm(idx, 1) < -66
        MCS_LOS(idx, 1) = 1;
        WiGigRate_LOS(idx, 1) = 385*1e6;
        if MCS_distance(2,1) == 0
            MCS_distance(2,1) = distance(1,idx);
            MCS_distance(2,2) = ShannonCapacity_LOS(idx,1);
        end
    elseif P_LOS_dBm(idx, 1) < -65
        MCS_LOS(idx, 1) = 2;
        WiGigRate_LOS(idx, 1) = 770*1e6;
        if MCS_distance(3,1) == 0
            MCS_distance(3,1) = distance(1,idx);
            MCS_distance(3,2) = ShannonCapacity_LOS(idx,1);
        end
    elseif P_LOS_dBm(idx, 1) < -64
        MCS_LOS(idx, 1) = 3;
        WiGigRate_LOS(idx, 1) = 962.5*1e6;
        if MCS_distance(4,1) == 0
            MCS_distance(4,1) = distance(1,idx);
            MCS_distance(4,2) = ShannonCapacity_LOS(idx,1);
        end
    elseif P_LOS_dBm(idx, 1) < -63
        MCS_LOS(idx, 1) = 4;
        WiGigRate_LOS(idx, 1) = 1155*1e6;
        if MCS_distance(5,1) == 0
            MCS_distance(5,1) = distance(1,idx);
            MCS_distance(5,2) = ShannonCapacity_LOS(idx,1);
        end
    elseif P_LOS_dBm(idx, 1) < -62
        MCS_LOS(idx, 1) = 6;
        WiGigRate_LOS(idx, 1) = 1540*1e6;
        if MCS_distance(6,1) == 0
            MCS_distance(6,1) = distance(1,idx);
            MCS_distance(6,2) = ShannonCapacity_LOS(idx,1);
        end
    elseif P_LOS_dBm(idx, 1) < -61
        MCS_LOS(idx, 1) = 7;
        WiGigRate_LOS(idx, 1) = 1925*1e6;
        if MCS_distance(7,1) == 0
            MCS_distance(7,1) = distance(1,idx);
            MCS_distance(7,2) = ShannonCapacity_LOS(idx,1);
        end
    elseif P_LOS_dBm(idx, 1) < -59
        MCS_LOS(idx, 1) = 8;
        WiGigRate_LOS(idx, 1) = 2310*1e6;
        if MCS_distance(8,1) == 0
            MCS_distance(8,1) = distance(1,idx);
            MCS_distance(8,2) = ShannonCapacity_LOS(idx,1);
        end
    elseif P_LOS_dBm(idx, 1) < -55
        MCS_LOS(idx, 1) = 9;
        WiGigRate_LOS(idx, 1) = 2502.5*1e6;
        if MCS_distance(9,1) == 0
            MCS_distance(9,1) = distance(1,idx);
            MCS_distance(9,2) = ShannonCapacity_LOS(idx,1);
        end
    elseif P_LOS_dBm(idx, 1) < -54
        MCS_LOS(idx, 1) = 10;
        WiGigRate_LOS(idx, 1) = 3080*1e6;
        if MCS_distance(10,1) == 0
            MCS_distance(10,1) = distance(1,idx);
            MCS_distance(10,2) = ShannonCapacity_LOS(idx,1);
        end
    elseif P_LOS_dBm(idx, 1) < -53
        MCS_LOS(idx, 1) = 11;
        WiGigRate_LOS(idx, 1) = 3850*1e6;
        if MCS_distance(11,1) == 0
            MCS_distance(11,1) = distance(1,idx);
            MCS_distance(11,2) = ShannonCapacity_LOS(idx,1);
        end
    else
        MCS_LOS(idx, 1) = 12;
        WiGigRate_LOS(idx, 1) = 4620 *1e6;
        if MCS_distance(12,1) == 0
            MCS_distance(12,1) = distance(1,idx);
            MCS_distance(12,2) = ShannonCapacity_LOS(idx,1);
        end
    end
end


MCS_00 = ones(1,length(distance)) * 0.0275;
MCS_01 = ones(1,length(distance)) * 0.385;
MCS_02 = ones(1,length(distance)) * 0.770;
MCS_03 = ones(1,length(distance)) * 0.9625;
MCS_04 = ones(1,length(distance)) * 1.155;

MCS_06 = ones(1,length(distance)) * 1.540;
MCS_07 = ones(1,length(distance)) * 1.925;
MCS_08 = ones(1,length(distance)) * 2.310;
MCS_09 = ones(1,length(distance)) * 2.5025;
MCS_10 = ones(1,length(distance)) * 3.080;
MCS_11 = ones(1,length(distance)) * 3.850;
MCS_12 = ones(1,length(distance)) * 4.620;

font_size = 12;
line_size = 1;
line_width = 2;
hFig = figure(1);
x=700; y=200; width = 700; height=400;
plot(distance', ShannonCapacity_LOS/1e9,'k','LineWidth',line_size+2.5);
hold on 
plot(distance', WiGigRate_LOS/1e9,'k','LineWidth',line_size+0.5);
hold on 
axis([5 200 0 6])
%grid on
%title('Azimuth','FontSize',font_size);
xlabel('Distance (unit: meter)','FontSize',font_size);
ylabel('Achievable rates (unit: Gbps)','FontSize',font_size);
legend('Achievable Rates with Shannon Equation', 'Achievable Rates with IEEE 802.11ad MCS', 'Location','NorthEast');

plot(distance,MCS_00,'k:','LineWidth',line_width-1); hold on; %grid on;
plot(distance,MCS_01,'k:','LineWidth',line_width-1); hold on; %grid on;
plot(distance,MCS_02,'k:','LineWidth',line_width-1); hold on; %grid on;
plot(distance,MCS_03,'k:','LineWidth',line_width-1); hold on; %grid on;
plot(distance,MCS_04,'k:','LineWidth',line_width-1); hold on; %grid on;

plot(distance,MCS_06,'k:','LineWidth',line_width-1); hold on; %grid on;
plot(distance,MCS_07,'k:','LineWidth',line_width-1); hold on; %grid on;
plot(distance,MCS_08,'k:','LineWidth',line_width-1); hold on; %grid on;
plot(distance,MCS_09,'k:','LineWidth',line_width-1); hold on; %grid on;
plot(distance,MCS_10,'k:','LineWidth',line_width-1); hold on; %grid on;
plot(distance,MCS_11,'k:','LineWidth',line_width-1); hold on; %grid on;
plot(distance,MCS_12,'k:','LineWidth',line_width-1); hold on; %grid on;

text(5,0.0275, ['MCS 0'], 'HorizontalAlignment','Left',  'VerticalAlignment','Bottom',  'BackgroundColor',[.9 .9 .7]);
text(200,0.385, ['MCS 1'], 'HorizontalAlignment','Right',  'VerticalAlignment','Bottom',  'BackgroundColor',[.9 .9 .7]);
text(200,0.770, ['MCS 2'], 'HorizontalAlignment','Right',  'VerticalAlignment','Bottom',  'BackgroundColor',[.9 .9 .7]);
text(5,0.9625, ['MCS 3'], 'HorizontalAlignment','Left',  'VerticalAlignment','Bottom',  'BackgroundColor',[.9 .9 .7]);
text(200,1.155, ['MCS 4'], 'HorizontalAlignment','Right',  'VerticalAlignment','Bottom',  'BackgroundColor',[.9 .9 .7]);
text(5,1.540, ['MCS 6'], 'HorizontalAlignment','Left',  'VerticalAlignment','Bottom',  'BackgroundColor',[.9 .9 .7]);
text(5,1.925, ['MCS 7'], 'HorizontalAlignment','Left',  'VerticalAlignment','Bottom',  'BackgroundColor',[.9 .9 .7]);
text(200,2.310, ['MCS 8'], 'HorizontalAlignment','Right',  'VerticalAlignment','Bottom',  'BackgroundColor',[.9 .9 .7]);
text(5,2.5025, ['MCS 9'], 'HorizontalAlignment','Left',  'VerticalAlignment','Bottom',  'BackgroundColor',[.9 .9 .7]);
text(200,3.080, ['MCS 10'], 'HorizontalAlignment','Right',  'VerticalAlignment','Bottom',  'BackgroundColor',[.9 .9 .7]);
text(200,3.850, ['MCS 11'], 'HorizontalAlignment','Right',  'VerticalAlignment','Bottom',  'BackgroundColor',[.9 .9 .7]);
text(200,4.620, ['MCS 12'], 'HorizontalAlignment','Right',  'VerticalAlignment','Bottom',  'BackgroundColor',[.9 .9 .7]);

set(hFig, 'Position', [x y width height]) 
set(gca,'FontSize',font_size)
