# Supplementary material for: Achievable Rate Estimation of IEEE 802.11ad Visual Big-Data Uplink Access in Cloud-Enabled Surveillance Applications
Source: PLoS One. 2016 Dec 20;11(12):e0167447. doi: 10.1371/journal.pone.0167447 (PMC5173383; doi:10.1371/journal.pone.0167447)
Supplement: S1 File — (ZIP) [file pone.0167447.s001.zip › dense-near/main_bigdata_v1.m]

%% IEEE Transactions on Industrial Informatics
% TII_uplink_v1.m
%
% PROTOTYPE
%   TII_uplink_v1.m
%
%=========================================================================
% Dr. Joongheon Kim's simulation
%=========================================================================
clear all; close all; clc;

freq = 60e9; % carrier frequency
num_MC = 10; % number of MC iteration

bool_plot_option = {'plot-yes', 'plot-no'};
prompt = 'Plotting Option (1: Yes, 2: No)  ';
input_bool_plot_option = input(prompt);
if input_bool_plot_option == 1
    bool_plot = bool_plot_option(1); 
    num_MC = 1;
elseif input_bool_plot_option == 2
    bool_plot = bool_plot_option(2); 
else
    fprintf('Invalid Input -> Default Setting (2)');
    bool_plot = bool_plot_option(2); 
end

[RF, AP, AAP] = ss_60ghz_simulation_params; 
[loc_AAP] = ss_60ghz_generation_AAP_network(AAP, bool_plot);

Capacity = zeros(AP.DEPLOY.max_number, num_MC);
Main_signal_dBm = ss_60ghz_main_link(AP, AAP);

for i_ap = 1:AP.DEPLOY.max_number
    i_ap
    for i_mc = 1:num_MC
%        i_mc
        [loc_AP] = ss_60ghz_generation_AP_network(AP, bool_plot);
        
        I_AP_to_AAP = zeros(i_ap, 1);
        Accumulated_Interference_AP_to_AAP = 0;
        for i_mu_individual = 1:i_ap
             I_AP_to_AAP(i_mu_individual, 1) = ss_60ghz_interference_AP_to_AAP(AP, AAP, loc_AP(i_mu_individual,1), loc_AAP);
             Accumulated_Interference_AP_to_AAP = Accumulated_Interference_AP_to_AAP + 10^(I_AP_to_AAP(i_mu_individual, 1)/10);
        end
        Main_signal_mWatt = 10^(Main_signal_dBm/10);
        SINR = Main_signal_mWatt / (Accumulated_Interference_AP_to_AAP + RF.noise_mWatt);
        SINR_max  = Main_signal_mWatt / (RF.noise_mWatt); % MAX plot
        Capacity(i_ap, i_mc) = RF.bandwidth_Hz * log2(SINR+1);
    end
end
%Capacity_max = RF.bandwidth_Hz * log2(SINR_max + 1); % MAX plot

Capacity_final = zeros(AP.DEPLOY.max_number, 1);
%PLOT_Capacity_max = Capacity_max * ones(AP.DEPLOY.max_number, 1); % MAX plot

for i_ap = 1:AP.DEPLOY.max_number
    for i_mc = 1:num_MC
        Capacity_final(i_ap, 1) = Capacity_final(i_ap, 1) + Capacity(i_ap, i_mc);
    end
end
for i_ap = 1:AP.DEPLOY.max_number
    Capacity_final(i_ap, 1) = Capacity_final(i_ap, 1)/num_MC;
end

if 1
MCS_final = zeros(AP.DEPLOY.max_number, 1);
WiGigRate_LOS = zeros(AP.DEPLOY.max_number, 1);

for i_ap = 1:AP.DEPLOY.max_number
    if Capacity_final(i_ap, 1) < 0.1430 * 1e10
        MCS_final(i_ap, 1) = -1;
        WiGigRate_LOS(i_ap, 1) = 0;
    elseif Capacity_final(i_ap, 1) < 0.2039 * 1e10
        MCS_final(i_ap, 1) = 0;
        WiGigRate_LOS(i_ap, 1) = 27.5*1e6;
    elseif Capacity_final(i_ap, 1) < 0.2403 * 1e10
        MCS_final(i_ap, 1) = 1;
        WiGigRate_LOS(i_ap, 1) = 385*1e6;
    elseif Capacity_final(i_ap, 1) < 0.2809 * 1e10
        MCS_final(i_ap, 1) = 2;
        WiGigRate_LOS(i_ap, 1) = 770*1e6;
    elseif Capacity_final(i_ap, 1) < 0.3254 * 1e10
        MCS_final(i_ap, 1) = 3;
        WiGigRate_LOS(i_ap, 1) = 962.5*1e6;
    elseif Capacity_final(i_ap, 1) < 0.3739 * 1e10
        MCS_final(i_ap, 1) = 4;
        WiGigRate_LOS(i_ap, 1) = 1155*1e6;
    elseif Capacity_final(i_ap, 1) < 0.4253 * 1e10
        MCS_final(i_ap, 1) = 6;
        WiGigRate_LOS(i_ap, 1) = 1540*1e6;
    elseif Capacity_final(i_ap, 1) < 0.5380 * 1e10
        MCS_final(i_ap, 1) = 7;
        WiGigRate_LOS(i_ap, 1) = 1925*1e6;
    elseif Capacity_final(i_ap, 1) < 0.7902 * 1e10
        MCS_final(i_ap, 1) = 8;
        WiGigRate_LOS(i_ap, 1) = 2310*1e6;
    elseif Capacity_final(i_ap, 1) < 0.8565 * 1e10
        MCS_final(i_ap, 1) = 9;
        WiGigRate_LOS(i_ap, 1) = 2502.5*1e6;
    elseif Capacity_final(i_ap, 1) < 0.9231 * 1e10
        MCS_final(i_ap, 1) = 10;
        WiGigRate_LOS(i_ap, 1) = 3080*1e6;
    elseif Capacity_final(i_ap, 1) < 4.3477 * 1e10
        MCS_final(i_ap, 1) = 11;
        WiGigRate_LOS(i_ap, 1) = 3850*1e6;
    else
        MCS_final(i_ap, 1) = 12;
        WiGigRate_LOS(i_ap, 1) = 4620 *1e6;
    end
end
end

x = zeros(AP.DEPLOY.max_number, 1);
for i_ap = 1:AP.DEPLOY.max_number
    x(i_ap, 1) = i_ap;
end

font_size = 12;
if  strcmp(bool_plot, 'plot-no')
    figure;
    plot(x, Capacity_final/1e6, 'r', 'LineWidth', 2);
    hold on;
%    grid on;
%    plot(x,PLOT_Capacity_max/1e6, 'k', 'LineWidth', 1);
%    hold on;
%    grid on;
    plot(x,WiGigRate_LOS/1e6, 'b', 'LineWidth', 1);
    hold on;
%    grid on;
axis([0 500 0 4000])
%    title('[I/N, BS to FS] FS RX degree = 180');
    xlabel('The Number', 'FontSize',font_size); ylabel('Achievable Rate (Unit: Mbps)', 'FontSize',font_size);
    legend('Achievable Rates with Shannon Equation', 'Achievable Rates with IEEE 802.11ad MCS', 'Location','NorthEast');
end
% [EOF]
%%
%==========================================================================
% Copyright (c) <2015>
% Dr. Joongheon Kim
% All rights reserved.
%
% The information provided herein is the proprietary and confidential
% information of Intel, LLP, and is made available
% solely pursuant to the terms of a written agreement.
%==========================================================================
%==========================================================================
% History:
% - 
%==========================================================================
