# Supplementary material for: Achievable Rate Estimation of IEEE 802.11ad Visual Big-Data Uplink Access in Cloud-Enabled Surveillance Applications
Source: PLoS One. 2016 Dec 20;11(12):e0167447. doi: 10.1371/journal.pone.0167447 (PMC5173383; doi:10.1371/journal.pone.0167447)
Supplement: S1 File — (ZIP) [file pone.0167447.s001.zip › dense-near/ss_60ghz_antenna_Gaussian_mainlobe.m]

function return_G = ss_60ghz_antenna_Gaussian_mainlobe(angle_azimuth, angle_elevation, G_max, theta3)
    theta3_azimuth = theta3; 
    theta3_elevation = theta3;
    alpha = -4 * log(2) * 10 * log10(2.718281828);
    return_G = G_max + alpha * (angle_azimuth/theta3_azimuth) * (angle_azimuth/theta3_azimuth) + alpha * (angle_elevation/theta3_elevation) * (angle_elevation/theta3_elevation);
end
