# Supplementary material for: Achievable Rate Estimation of IEEE 802.11ad Visual Big-Data Uplink Access in Cloud-Enabled Surveillance Applications
Source: PLoS One. 2016 Dec 20;11(12):e0167447. doi: 10.1371/journal.pone.0167447 (PMC5173383; doi:10.1371/journal.pone.0167447)
Supplement: S1 File — (ZIP) [file pone.0167447.s001.zip › dense-near/ss_60ghz_compute_angle.m]

%% ANGLE COMPUTATION 
function angle = ss_60ghz_compute_angle(pt_center, pt_1, pt_2)
    angle = acos((abs(pt_center-pt_2)^2+abs(pt_center-pt_1)^2-abs(pt_1-pt_2)^2)/(2*abs(pt_center-pt_2)*abs(pt_center-pt_1)));
    angle = angle/pi*180;
end
% [EOF]
%%
%==========================================================================
%                   Copyright (c) <2013>
%                       Intel - MCG
%                  All rights reserved.
%
%   The information provided herein is the proprietary and confidential
%   information of Intel, LLP, and is made available
%   solely pursuant to the terms of a written agreement.
%==========================================================================
%==========================================================================
% History:
% - (as of November 13, 2013): initial release (Joongheon (David) Kim, Liang Xian)
%==========================================================================
