# Supplementary material for: Achievable Rate Estimation of IEEE 802.11ad Visual Big-Data Uplink Access in Cloud-Enabled Surveillance Applications
Source: PLoS One. 2016 Dec 20;11(12):e0167447. doi: 10.1371/journal.pone.0167447 (PMC5173383; doi:10.1371/journal.pone.0167447)
Supplement: S1 File — (ZIP) [file pone.0167447.s001.zip › dense-near/ss_60ghz_generation_AAP_network.m]

%% GENERATING AP NETWORK
%=========================================================================
% Dr. Joongheon Kim's simulation
%=========================================================================
function [return_loc_AAP] = ss_60ghz_generation_AAP_network(AAP, bool_plot)    
    loc_AAP = zeros(AAP.DEPLOY.number, 1) + zeros(AAP.DEPLOY.number, 1) * (1j);
    loc_AAP(1,1) = (AAP.DEPLOY.distance_horizontal_meter/2) + 0 * (1j);
    loc_AAP(2,1) = (AAP.DEPLOY.distance_horizontal_meter/1) + 0 * (1j);
    loc_AAP(3,1) = (AAP.DEPLOY.distance_horizontal_meter/1) + (AAP.DEPLOY.distance_vertical_meter/2) * (1j);
    loc_AAP(4,1) = (AAP.DEPLOY.distance_horizontal_meter/1) + (AAP.DEPLOY.distance_vertical_meter/1) * (1j);
    loc_AAP(5,1) = (AAP.DEPLOY.distance_horizontal_meter/2) + (AAP.DEPLOY.distance_vertical_meter/1) * (1j);
    loc_AAP(6,1) = 0 + (AAP.DEPLOY.distance_vertical_meter/1) * (1j);
    loc_AAP(7,1) = 0 + (AAP.DEPLOY.distance_vertical_meter/2) * (1j);
    
    for i=1:7
        loc_AAP(i,1) = loc_AAP(i,1)/3;
    end
    if strcmp(bool_plot, 'plot-yes')
        loc_AAP_main = AAP.MAIN.location;
        plot(loc_AAP_main,'ok', 'MarkerFaceColor', 'b', 'MarkerSize', 12);
        hold on;
        plot(loc_AAP,'sk', 'MarkerFaceColor', 'r');
        hold on;
    end
    return_loc_AAP = loc_AAP;
end
% [EOF]
%%
%==========================================================================
% Copyright (c) <2015>
% Dr. Joongheon Kim
% All rights reserved.
%
% The information provided herein is the proprietary and confidential
% information of Intel, LLP, and is made available
% solely pursuant to the terms of a written agreement.
%==========================================================================
%==========================================================================
% History:
% - 
%==========================================================================
