# Supplementary material for: Achievable Rate Estimation of IEEE 802.11ad Visual Big-Data Uplink Access in Cloud-Enabled Surveillance Applications
Source: PLoS One. 2016 Dec 20;11(12):e0167447. doi: 10.1371/journal.pone.0167447 (PMC5173383; doi:10.1371/journal.pone.0167447)
Supplement: S1 File — (ZIP) [file pone.0167447.s001.zip › dense-near/ss_60ghz_generation_AP_network.m]

%% GENERATING MU NETWORK
%=========================================================================
% Dr. Joongheon Kim's simulation
%=========================================================================
function [return_loc_AP] = ss_60ghz_generation_AP_network(AP, bool_plot)    
    num_AP = AP.DEPLOY.max_number;
    loc_AP = AP.DEPLOY.distance_horizontal_meter * rand(num_AP, 1) + AP.DEPLOY.distance_vertical_meter * rand(num_AP, 1) * 1j;
    if strcmp(bool_plot, 'plot-yes')
        loc_AP_main = AP.MAIN.location;
%        plot(loc_MU_main,'ok', 'MarkerFaceColor', 'b', 'MarkerSize', 12);
        plot(loc_AP_main,'ok', 'MarkerSize', 12);
        hold on;
        plot(loc_AP,'sk');
        hold on;
    end
    return_loc_AP = loc_AP;
end
% [EOF]
%%
%==========================================================================
% Copyright (c) <2015>
% Dr. Joongheon Kim
% All rights reserved.
%
% The information provided herein is the proprietary and confidential
% information of Intel, LLP, and is made available
% solely pursuant to the terms of a written agreement.
%==========================================================================
%==========================================================================
% History:
% - 
%==========================================================================
