# Supplementary material for: Achievable Rate Estimation of IEEE 802.11ad Visual Big-Data Uplink Access in Cloud-Enabled Surveillance Applications
Source: PLoS One. 2016 Dec 20;11(12):e0167447. doi: 10.1371/journal.pone.0167447 (PMC5173383; doi:10.1371/journal.pone.0167447)
Supplement: S1 File — (ZIP) [file pone.0167447.s001.zip › dense-near/ss_60ghz_interference_AP_to_AAP.m]

%% INTERFERENCE CALCULATION
%=========================================================================
% Dr. Joongheon Kim's simulation
%=========================================================================

%I_MU_to_AP(i_mu_individual, 1) = ss_28ghz_interference_MU_to_AP(MU, AP, loc_MU(i_mu_individual,1), loc_AP);

function I_0 = ss_60ghz_interference_AP_to_AAP(AP, AAP, position_AP, position_AAP)
    distance_associated_AP_distance = 1e5;
    for i_ap = 1:AAP.DEPLOY.number
        if abs(position_AP - position_AAP(i_ap,1)) < distance_associated_AP_distance
            distance_associated_AP_distance = abs(position_AP - position_AAP(i_ap,1));
            associated_AP = position_AAP(i_ap,1);
        end
    end
    
    % associated_AP 
    
    %======================================================================================================
    % Transmit station antenna gain in the direction of receive station, dBi
    % 1. Azimuth
    pt_center = position_AP;
    pt_1 = AAP.MAIN.location;
    pt_2 = associated_AP;
    angle_azimuth = ss_60ghz_compute_angle(pt_center, pt_1, pt_2);
    
    % 2. Elevation
    x_distance_MU_and_associated_AP = abs(real(position_AP) - real(associated_AP));
    y_distance_MU_and_associated_AP = abs(imag(position_AP) - imag(associated_AP));
    z_distance_MU_and_associated_AP = abs(AP.TX.height_meter - AAP.RX.height_meter);
    distance1 = sqrt( (x_distance_MU_and_associated_AP)^2 + (y_distance_MU_and_associated_AP)^2 + (z_distance_MU_and_associated_AP)^2 );
    x_distance_MU_and_projected_associated_AP = abs(real(position_AP) - real(associated_AP));
    y_distance_MU_and_projected_associated_AP = abs(imag(position_AP) - imag(associated_AP));
    z_distance_MU_and_projected_associated_AP = 0;
    distance2 = sqrt( (x_distance_MU_and_projected_associated_AP)^2 + (y_distance_MU_and_projected_associated_AP)^2 + (z_distance_MU_and_projected_associated_AP)^2 );
    angle_elevation1 = acos(distance2/distance1) * (180/pi);
    
    x_distance_MU_and_associated_AP = abs(real(position_AP) - real(AAP.MAIN.location));
    y_distance_MU_and_associated_AP = abs(imag(position_AP) - imag(AAP.MAIN.location));
    z_distance_MU_and_associated_AP = abs(AP.TX.height_meter - AAP.RX.height_meter);
    distance3 = sqrt( (x_distance_MU_and_associated_AP)^2 + (y_distance_MU_and_associated_AP)^2 + (z_distance_MU_and_associated_AP)^2 );
    x_distance_MU_and_projected_associated_AP = abs(real(position_AP) - real(AAP.MAIN.location));
    y_distance_MU_and_projected_associated_AP = abs(imag(position_AP) - imag(AAP.MAIN.location));
    z_distance_MU_and_projected_associated_AP = 0;
    distance4 = sqrt( (x_distance_MU_and_projected_associated_AP)^2 + (y_distance_MU_and_projected_associated_AP)^2 + (z_distance_MU_and_projected_associated_AP)^2 );
    angle_elevation2 = acos(distance4/distance3) * (180/pi);
    angle_elevation = abs(angle_elevation1 - angle_elevation2);
    G_tx = ss_60ghz_antenna_Gaussian_mainlobe(angle_azimuth, angle_elevation, AP.TX.gain_antenna_dbi, AP.TX.hpbw);
    %======================================================================================================
    % Propagation loss, dB
    PL = ss_60ghz_loss_los(position_AP, AAP.MAIN.location, AP.TX.height_meter, AAP.RX.height_meter); % path loss function
    %======================================================================================================
    I_0 = AP.TX.power_dBm + G_tx  - PL + AAP.RX.power_dBm;
end
% [EOF]
%%
%==========================================================================
%                   Copyright (c) <2013>
%                       Intel - MCG
%                  All rights reserved.
%
%   The information provided herein is the proprietary and confidential
%   information of Intel, LLP, and is made available
%   solely pursuant to the terms of a written agreement.
%==========================================================================
%==========================================================================
% History:
% - (as of November 13, 2013): initial release (Joongheon (David) Kim, Liang Xian)
%==========================================================================
