# Supplementary material for: Achievable Rate Estimation of IEEE 802.11ad Visual Big-Data Uplink Access in Cloud-Enabled Surveillance Applications
Source: PLoS One. 2016 Dec 20;11(12):e0167447. doi: 10.1371/journal.pone.0167447 (PMC5173383; doi:10.1371/journal.pone.0167447)
Supplement: S1 File — (ZIP) [file pone.0167447.s001.zip › dense-near/ss_60ghz_loss_los.m]

%% PATHLOSS (R-REC-P.2001 (3.11 Free-space basic transmission loss))
% ss_60ghz_loss.m
%
% PROTOTYPE
%   PL = ss_60ghz_loss(position_1, position_2, h_1, h_2)
% INPUT
%   position_1: position of the first device
%   position_2: position of the second device
%   h_1: the height of the first device
%   h_2: the height of the second device
% OUTPUT
%	PL: path-loss from BS to FS
%
%=========================================================================
% Intel - MCG, WiGig and mmWave Standards and Advanced Technology
%=========================================================================
function PL = ss_60ghz_loss_los(position_1, position_2, h_1, h_2)
    d = sqrt(abs(real(position_1) - real(position_2))^2 + abs(imag(position_1) - imag(position_2))^2 + abs(h_1 - h_2)^2);
    PL = 68.0630 + 20 * log10(d);
end
% [EOF]
%%
%==========================================================================
%                   Copyright (c) <2013>
%                       Intel - MCG
%                  All rights reserved.
%
%   The information provided herein is the proprietary and confidential
%   information of Intel, LLP, and is made available
%   solely pursuant to the terms of a written agreement.
%==========================================================================
%==========================================================================
% History:
% - (as of November 13, 2013): initial release (Joongheon (David) Kim, Liang Xian)
%==========================================================================
