# Supplementary material for: Achievable Rate Estimation of IEEE 802.11ad Visual Big-Data Uplink Access in Cloud-Enabled Surveillance Applications
Source: PLoS One. 2016 Dec 20;11(12):e0167447. doi: 10.1371/journal.pone.0167447 (PMC5173383; doi:10.1371/journal.pone.0167447)
Supplement: S1 File — (ZIP) [file pone.0167447.s001.zip › dense-near/ss_60ghz_main_link.m]

%% INTERFERENCE CALCULATION
%=========================================================================
% Dr. Joongheon Kim's simulation
%=========================================================================
function Main_signal_dBm = ss_60ghz_main_link(AP, AAP)
    PL = ss_60ghz_loss_los(AP.MAIN.location, AAP.MAIN.location, AP.TX.height_meter, AAP.RX.height_meter); % path loss function
    Main_signal_dBm = AP.TX.power_dBm + AP.TX.gain_antenna_dbi - PL + AAP.RX.power_dBm;
end
% [EOF]
%%
%==========================================================================
%                   Copyright (c) <2013>
%                       Intel - MCG
%                  All rights reserved.
%
%   The information provided herein is the proprietary and confidential
%   information of Intel, LLP, and is made available
%   solely pursuant to the terms of a written agreement.
%==========================================================================
%==========================================================================
% History:
% - (as of November 13, 2013): initial release (Joongheon (David) Kim, Liang Xian)
%==========================================================================
