# Supplementary material for: Achievable Rate Estimation of IEEE 802.11ad Visual Big-Data Uplink Access in Cloud-Enabled Surveillance Applications
Source: PLoS One. 2016 Dec 20;11(12):e0167447. doi: 10.1371/journal.pone.0167447 (PMC5173383; doi:10.1371/journal.pone.0167447)
Supplement: S1 File — (ZIP) [file pone.0167447.s001.zip › fair/ss_60ghz_simulation_params.m]

%% SIMULATION PARAMETER SETTING
% ss_28ghz_simulation_params.m
%
% PROTOTYPE
%   [RF, MU, AP] = ss_28ghz_simulation_params
% INPUT
%   n/a
% OUTPUT
%   RF: radio frequency related information
%   MU: simulation parameters for MU
%   AP: simulation parameters for AP
%
%=========================================================================
% Dr. Joongheon Kim's simulation
%=========================================================================
function [RF, AP, AAP] = ss_60ghz_simulation_params
   %% RF
    RF.kBTe_dBmPHz = -174;
    RF.bandwidth_Hz = 2160 * 1e6;
    RF.implementation_loss_dB = 10;
    RF.noise_figure_dB = 5;
    RF.noise_dBm = RF.kBTe_dBmPHz + 10*log10(RF.bandwidth_Hz) + RF.implementation_loss_dB + RF.noise_figure_dB;
    RF.noise_mWatt = 10^(RF.noise_dBm/10);

    %% MU
    AP.TX.height_meter = 1.5; 
    AP.TX.power_dBm = 19;
    AP.TX.gain_antenna_dbi = 24;
    AP.TX.hpbw = sqrt(31000 * 10^(-1*AP.TX.gain_antenna_dbi/10));
    AP.DEPLOY.max_number = 5e2; % 13; %
    AP.DEPLOY.distance_vertical_meter = 100; 
    AP.DEPLOY.distance_horizontal_meter = 100; 
    AP.MAIN.location = (AP.DEPLOY.distance_horizontal_meter/2) * (+1) + (AP.DEPLOY.distance_vertical_meter/2) * (+1j); 
    
    %% AP
    AAP.RX.height_meter = 6.0; 
    AAP.RX.power_dBm = 0;
    AAP.RX.gain_antenna_dbi = 0;
    AAP.DEPLOY.number = 7;
    AAP.DEPLOY.distance_vertical_meter = 100; 
    AAP.DEPLOY.distance_horizontal_meter = 100; 
    AAP.MAIN.location = 0 * (+1) + 0 * (1j);  
end
% [EOF]
%%
%==========================================================================
% Copyright (c) <2015>
% Dr. Joongheon Kim
% All rights reserved.
%
% The information provided herein is the proprietary and confidential
% information of Intel, LLP, and is made available
% solely pursuant to the terms of a written agreement.
%==========================================================================
%==========================================================================
% History:
% - 
%==========================================================================
