# Supplementary material for: Achievable Rate Estimation of IEEE 802.11ad Visual Big-Data Uplink Access in Cloud-Enabled Surveillance Applications
Source: PLoS One. 2016 Dec 20;11(12):e0167447. doi: 10.1371/journal.pone.0167447 (PMC5173383; doi:10.1371/journal.pone.0167447)
Supplement: S1 File — (ZIP) [file pone.0167447.s001.zip › antenna_3d_mW.m]

clear all;
close all;
clc;

prompt = '2D, 3D, Focused 3D (1: 2D, 2: 3D, 3: Focused 3D)';
option_plotting = input(prompt);
    
Gmax = 24;
%f_c = 60e9;
%lambda = 3e8/f_c;
% D =0.005; % diameter in a m

angle_azimuth = -180:180;
angle_elevation = -90:90;
%theta3_azimuth =  15; %70 * lambda / D; % generally equal to the sectoral beamwidth
%theta3_elevation = 15; %70 * lambda / D; %31000 * 10^(-0.1 * G_0) / theta3_azimuth
theta3_azimuth =  sqrt(31000 *10^(-1*Gmax/10)); %70 * lambda / D; % generally equal to the sectoral beamwidth
theta3_elevation = sqrt(31000 *10^(-1*Gmax/10)); %70 * lambda / D; %31000 * 10^(-0.1 * G_0) / theta3_azimuth

%mainlobe_azimuth = 2.6 * theta3_azimuth;
%mainlobe_elevation = 2.6 * theta3_elevation;

%G_0 = 10 * log10((16*pi)/(6.76 * theta3_azimuth * theta3_elevation));
G_0 = 0; 
G = zeros(length(angle_azimuth), length(angle_elevation));

G_azimuth = zeros(length(angle_azimuth), 1);
G_elevation = zeros(length(angle_elevation), 1);

for idx_azimuth = 1:length(angle_azimuth)
    G_azimuth(idx_azimuth,1) =  G_0 - 3.01 * (2*angle_azimuth(idx_azimuth)/theta3_azimuth) * (2*angle_azimuth(idx_azimuth)/theta3_azimuth);
    if G_azimuth(idx_azimuth,1) < G_0 - 20
        G_azimuth(idx_azimuth,1) = G_0 - 20;
        G_azimuth(idx_azimuth,1) =  G_0 - 3.01 * (2*angle_azimuth(idx_azimuth)/theta3_azimuth) * (2*angle_azimuth(idx_azimuth)/theta3_azimuth);
    end
end

for idx_elevation = 1:length(angle_elevation)
    G_elevation(idx_elevation,1) =  G_0 - 3.01 * (2*angle_elevation(idx_elevation)/theta3_elevation) * (2*angle_elevation(idx_elevation)/theta3_elevation);
    if G_elevation(idx_elevation,1) < G_0 - 20
        G_elevation(idx_elevation,1) = G_0 - 20;
        G_elevation(idx_elevation,1) =  G_0 - 3.01 * (2*angle_elevation(idx_elevation)/theta3_elevation) * (2*angle_elevation(idx_elevation)/theta3_elevation);
    end
end

for idx_azimuth = 1:length(angle_azimuth)
    for idx_elevation = 1:length(angle_elevation)
        G(idx_azimuth, idx_elevation) = G_azimuth(idx_azimuth,1) + G_elevation(idx_elevation,1);
    end
end

% FOCUSED3
focused_angle_azimuth = 50; % plotting between -30~30
focused_angle_elevation = 50; % plotting between -30~30
angle_azimuth_focused = (-1*focused_angle_azimuth):(focused_angle_azimuth-1);
angle_elevation_focused = (-1*focused_angle_elevation):(focused_angle_elevation-1);
G_focused = zeros(length(angle_azimuth_focused), length(angle_elevation_focused));
G_focused_linear = zeros(length(angle_azimuth_focused), length(angle_elevation_focused));
for idx_azimuth = 1:length(angle_azimuth_focused)
    for idx_elevation = 1:length(angle_elevation_focused)
        G_focused(idx_azimuth, idx_elevation) = Gmax + G(181-focused_angle_azimuth+idx_azimuth, 91-focused_angle_elevation+idx_elevation);
        G_focused_linear(idx_azimuth, idx_elevation) = 10^(Gmax/10) * 10.^(G(181-focused_angle_azimuth+idx_azimuth, 91-focused_angle_elevation+idx_elevation)/10);
    end
end


font_size = 12;
line_size = 1.5;
if option_plotting == 1
    % 2D plotting
    % Plot in position 1 of a 1x2 grid
    hFig = figure(1);
    x=700; y=200; width = 600; height=400;
   subplot(1, 2, 1);
    plot(angle_azimuth, G_azimuth','LineWidth',line_size);
    %polar(angle_azimuth, G_azimuth');
%    axis([-1*(theta3_azimuth*2) (theta3_azimuth*2) min(G_azimuth)-1 G_0])
    axis([-180 180 -100 G_0])
    grid on
    title('Azimuth','FontSize',font_size);
    xlabel('Angle (degrees)','FontSize',font_size);ylabel('Gain (dBi)','FontSize',font_size);
set(hFig, 'Position', [x y width height]) 
set(gca,'FontSize',font_size)

    % Plot in position 2 of a 1x2 grid
    %hFig = figure(2);
    subplot(1, 2, 2);
    plot(angle_elevation, G_elevation','LineWidth',line_size);
    %polar(angle_elevation, G_elevation');
    %axis([-1*(theta3_elevation*2) (theta3_elevation*2) min(G_elevation)-1 G_0])
    axis([-90 90 -100 G_0])
    grid on
    title('Elevation','FontSize',font_size);
    xlabel('Angle (degrees)','FontSize',font_size);ylabel('Gain (dBi)','FontSize',font_size);
set(hFig, 'Position', [x y width height])    
set(gca,'FontSize',font_size)

elseif option_plotting == 2
    % 3D plotting
    opengl software%important!!! otherwise, colorbar is messy because of hardware driver issue
    surf(angle_elevation, angle_azimuth, G)
    shading(gca, 'interp')
    xlabel('Elevation (degrees)','FontSize',font_size); 
    ylabel('Azimuth (degrees)','FontSize',font_size); 
    zlabel('Gain (dBi)','FontSize',font_size)
    set(gca,'FontSize',font_size)
    colorbar

else
    % 3D plotting
    opengl software%important!!! otherwise, colorbar is messy because of hardware driver issue
    surf(angle_elevation_focused, angle_azimuth_focused, G_focused_linear)
%    surf(angle_elevation_focused, angle_azimuth_focused, G_focused)
    shading(gca, 'interp')
    xlabel('Elevation (degrees)','FontSize',font_size); 
    ylabel('Azimuth (degrees)','FontSize',font_size); 
    zlabel('Power Distribution (mW)','FontSize',font_size)
%    zlabel('Gain (dBi)','FontSize',font_size)
    set(gca,'FontSize',font_size)
    colorbar

end
